# Supplementary material for: Engineering and elucidation of the lipoinitiation process in nonribosomal peptide biosynthesis
Source: Nat Commun. 2021 Jan 12;12:296. doi: 10.1038/s41467-020-20548-8 (PMC7804268; doi:10.1038/s41467-020-20548-8)
Supplement: Supplementary file 4 — Supplementary Data 1 [file 41467_2020_20548_MOESM4_ESM.xlsx]

## Sheet: Sheet1
Bacteria strains used in this work
Strains	Description and construction	Source
E. coli GB2005	HS996, ∆recET, ∆ybcC. Used for retransformation of plasmids gained from LCHR to avoid background.	Fu, J., Teucher, M., Anastassiadis, K., Skarnes, W. & Stewart, A. F. A recombineering pipeline to make conditional targeting constructs. Methods Enzymol 477, 125-144, doi:S0076-6879(10)77008-7 (2010); Fu, J. et al. Efficient transfer of two large secondary metabolite pathway gene clusters into heterologous hosts by transposition. Nucleic Acids Res 36, e113, doi:10.1093/nar/gkn499 (2008).
E. coli GB05-dir	GB2005, araC-BAD-ETgA. Used for LLHR.	Fu, J. et al. Full-length RecE enhances linear-linear homologous recombination and facilitates direct cloning for bioprospecting. Nat Biotechnol 30, 440-446, doi:10.1038/nbt.2183 (2012).
E. coli GB05-red-gyrA462	GB2005, araC-BAD-γβαA-gyrA462.Used for LCHR which contained amp-ccdB cassette	Wang, H. et al. Improved seamless mutagenesis by recombineering using ccdB for counterselection. Nucleic Acids Res 42, e37, doi:10.1093/nar/gkt1339 (2014).
E. coli GB05-red	GB2005, araC-BAD-γβαA. Used for LCHR	Fu, J., Teucher, M., Anastassiadis, K., Skarnes, W. & Stewart, A. F. A recombineering pipeline to make conditional targeting constructs. Methods Enzymol 477, 125-144, doi:S0076-6879(10)77008-7 (2010).
E. coli BL21(DE3)	It is used for high level protein expression using a T7 RNA polymerase-IPTG induction system.	Our lab
Schlegelella brevitalea strain DSM 7029	Also known as Burkholderiales strain DSM 7029, which is used for heterologous expression of rzmA and holA gene clusters and related mutants. It is the original producer of glidobactin and glidopeptin. Designated as 7029WT	Purchased from DSMZ; (Bian, X. et al. Heterologous Production and Yield Improvement of Epothilones in Burkholderiales Strain DSM 7029. ACS Chem Biol 12, 1805-1812, doi:10.1021/acschembio.7b00097 (2017).; Tang, B. et al. Reclassification of 'Polyangium brachysporum' DSM 7029 as Schlegelella brevitalea sp. nov. Int J Syst Evol Microbiol 69, 2877-2883, doi:10.1099/ijsem.0.003571 (2019).)
Paraburkholderia rhizoxinica HKI 454	An Endosymbiont of Rhizopus microspores, DSM 19002. The original producer of rhizomide and holrhizin.	Purchased from DSMZ
Schlegelella brevitalea strain DSM7029/pBBR1-Rha-Redγ-Redβα7029-km (Redαβ7029)	Schlegelella brevitalea DSM7029 which contained native Redαβ7029 recombinase expression plasmid redαβ like enzymes under control of rhamnose regulated promoter. Used for creation of Glb mutations in this research.	Tang, B. et al. Reclassification of 'Polyangium brachysporum' DSM 7029 as Schlegelella brevitalea sp. nov. Int J Syst Evol Microbiol 69, 2877-2883, doi:10.1099/ijsem.0.003571 (2019).
Plasmids used and mutants constructed in this work
Plasmids	Description and construction	Primers/	Source
		oligoes
pR6K-amp-ccdB	Template of amp-ccdB cassette by PCR amplification	None	Wang, H. et al. RecET direct cloning and Redalphabeta recombineering of biosynthetic gene clusters, large operons or single genes for heterologous expression. Nat Protoc 11, 1175-1190, doi:10.1038/nprot.2016.054 (2016).
p15A-cm-tetR-tetO-hyg-ccdB	Template of p15A-cm cassette by PCR amplification	None	Wang, H. et al. RecET direct cloning and Redalphabeta recombineering of biosynthetic gene clusters, large operons or single genes for heterologous expression. Nat Protoc 11, 1175-1190, doi:10.1038/nprot.2016.054 (2016).
pR6K-oriT-tnpA-km	Template of IR-oriT-tnpA-IR-km cassette by PCR amplification	None	Wang, H. et al. RecET direct cloning and Redalphabeta recombineering of biosynthetic gene clusters, large operons or single genes for heterologous expression. Nat Protoc 11, 1175-1190, doi:10.1038/nprot.2016.054 (2016).
pET28a (+)	Bacterial vector for expression of N-terminally 6XHis-tagged proteins with a thrombin site	None	Our lab
pR6K-loxM-genta	Template of the gentamicin resistance gene containing loxM site by PCR amplification	None	Our lab
p15A-cm-rzmA	The plasmid contains rzm gene cluster, and it was obtained by direct cloning from DSM19002 genomic DNA using p15A vector which was amplified by primer pair 15A-RZM-5/3 in GB05-dir. Correct plasmid was verified by restriction enzyme ApaLI	15A-RZM-5/3	This work
p15A-cm-holA	The plasmid contains hol gene cluster. Similar procedure as construction of p15A-cm-rzmA by using primers 15A-HOL-5/3	15A-HOL-5/3	This work
p15A-tnpA-km-rzmA	Added IR-oriT-tnpA-IR-km cassette which was gained by PCR used primer pairs RZM-TN-5/3 to p15A-cm-rzmA in GB05-red for heterologous expression in DSM7029WT by electroporation and transposition. Right plasmid tested by restriction enzyme ApaLI	RZM-TN-5/	This work
p15A-tnpA-km-holA	Similar as construction of p15A-tnpA-km-rzmA but added to p15A-cm-holA	RZM-TN-5/ HOL-TN-3	This work
p15A-tnpA-km-rzmA-amp-ccdB for R148	Added amp-ccdB cassette which was amplified by using primer pairs R148-ccdB-5/3 to p15A-cm-rzmA at site R148 or A149 independently for point mutations in E. coli GB05-red-gyrA462. Right plasmid checked by restriction enzyme ApaLI	R148-ccdB-5/3	This work
p15A-tnpA-km-holA-amp-ccdB for A149	Same as construction of p15A-tnpA-km-rzmA-amp-ccdB for R148, but added to p15A-cm-holA	A149-ccdB-5/3	This work
p15A-tnpA-km-rzmA-R148A(R148A)	Seamless modification of rzmA plasmid which amp-ccdB cassette was inserted by using corresponding oligoes to created point mutations	Oligoes for	This work
		point mutations:
		RA-seamless
p15A-tnpA-km-rzmA-R148G(R148G)	Similar with construction of R148A by seamless modification with RG-seamless	RG-seamless	This work
p15A-tnpA-km-rzmA-R148V(R148V)	Similar with construction of R148A by seamless modification with RV-seamless	RV-seamless	This work
p15A-tnpA-km-rzmA-R148L(R148L)	Similar withconstruction of R148A by seamless modification with RL-seamless	RL-seamless	This work
p15A-tnpA-km-rzmA-R148M(R148M)	Similar with construction of R148A by seamless modification with RM-seamless	RM-seamless	This work
p15A-tnpA-km-holA-A149R(A149R)	Similar with construction of R148A, but cassette was added to holA plasmid	AR-seamless	This work
p15A-tnpA-km-holA-A149G(A149G)	Similar with construction of A149R by seamless modification with AG-seamless	AG-seamless	This work
p15A-tnpA-km-holA-A149V(A149V)	Similar with construction of A149R by seamless modification with AV-seamless	AV-seamless	This work
p15A-tnpA-km-holA-A149L(A149L)	Similar with construction of A149R by seamless modification with AL-seamless	AL-seamless	This work
p15A-tnpA-km-holA-A149M(A149M)	Similar with construction of A149R by seamless modification with AM-seamless	AM-seamless	This work
p15A-tnpA-km-rzmACsholA	Swapping rzmA’s Cs with holA’s Cs to constructed hybrid rzmA by added fragment tnpA-km-holACs which was gained from p15A-tnpA-km-holA into p15A-cm-rzmA	Cfull-HOL-5/Cfull-RM-3	This work
p15A-tnpA-km-holACsrzmA	Similar with construction of p15A-tnpA-km-rzmACsholA, but replaced tnpA-km-rzmACs with holA-Cs in p15A-cm-holA	Cfull-HOL-5/3	This work
p15A-tnpA-km-rzmACsNholA	Swapping N terminal of rzmA’s Cs with N terminal of holA’s Cs to constructed hybrid rzmA by added fragment tnpA-km-holACsN which was gained from p15A-tnpA-km-holA into p15A-cm-rzmA	Cfull-HOL-5/CN-RM-3	This work
p15A-tnpA-km-holACsNrzmA	Similar with construction of p15A-tnpA-km-rzmACsNholA, but tnpA-km-rzmACsN was added into p15A-cm-holA	Cfull-HOL-5/CN-HOL-3	This work
p15A- phiC31-apra-km-rzmA	p15A-phiC31-apra-km-rzmA was constructed by inserting apra-phiC31 fragments,which was amplified by primer pair into p15A-tnpA-km-rzmA	phiC-apra-5/3	This work
p15A-phiC31-apra-km-holA	p15A-phiC31-apra-km-holA was constructed by inserting apra-phiC31 fragments which was amplified by primer pair into p15A-tnpA-km-holA	phiC-apra-5/3	This work
p15A-phiC31-apra-km-rzmA-amp-ccdB for Cs swap	Amp-ccdB was amplified by rzmCs-ccdB-5/3 and inserted into plasmid p15A-phiC31-apra-km-rzmA by LCHR, PacI restriction site was added into primers ahead of time.	rzmCs-ccdB-5/3	This work
p15A-phiC31-apra-km-holA-amp-ccdB for Cs swap	Similar with construction of p15A-phiC31-apra-km-rzmA-amp-ccdB for Cs swap, but amp-ccdB fragment bored with PmeI restriction site was added into p15A-phiC31-apra-km-holA plasmid.	holCs-ccdB-5/3	This work
pET28a-rzmACs(28RzmA)	RzmA-Cs was amplified by RMC-28a-5/3 and jointed with NheI and XhoI digested pET28a vector by LLHR.	RZMC-28a-5/3	This work
pET28a-holACs(28HolA)	Similar with construction of 28RzmA, but holA-Cs was inserted into pET28a vector	HOLC-28a-5/3	This work
pET28a-glbFCs(28GlbF)	Similar with construction of 28RzmA, but glbF-Cs was inserted into pET28a vector	GLB-28a-5/3	This work
pET28a-rzmACs-amp-ccdB for R148	Amp-ccdB was amplified and inserted into pET28a-rzmACs to constructed pET28a-rzmACs-amp-ccdB at site R148	R148-ccdB-5/3	This work
28R148G-amp-ccdB for Q36	Amp-ccdB was amplified and inserted into pET28a-rzmACsR148G at site Q36 to constructed pET28a-rzmACsR148G-amp-ccdB for Q36	Q36-ccdB-5/3	This work
28R148G-amp-ccdB for Q136	Similar with construction of 28R148G-amp-ccdB for Q36, but added at site Q136	Q136-ccdB-5/3	This work
pET28a-rzmACs-R148A(28R148A)	Similar with construction of R148A, but seamless modification of pET28a-rzmACs-amp-ccdB for R148	Oligoes for point mutations: RA-seamless	This work
pET28a-rzmACs-R148G(28R148G)	Follow as construction of 28R148A by used oligo RG-seamless	RG-seamless	This work
pET28a-rzmACs-R148V(28R148V)	Follow as construction of 28R148A by used oligo RV-seamless	RV-seamless	This work
pET28a-rzmACs-R148L(28R148L)	Follow as construction of 28R148A by used oligo RL-seamless	RL-seamless	This work
pET28a-rzmACs-R148M(28R148M)	Follow as construction of 28R148A by used oligo RM-seamless	RM-seamless	This work
28R148A-H140V(28H140V/R148A)	Similar with construction of 28R148A, but seamless oligo was added into pET28a-rzmACs-amp-ccdB for R148.	AH-seamless	This work
28R148G-Q36G(28Q36G)	Seamless recombination used oligo QG-seamless with 28R148G-amp-ccdB for Q36 to created R148G-Q36G double site mutation.	QG-seamless	This work
28R148G-Q136A(28Q136A)	Seamless recombination used oligo QA-seamless with 28R148G-amp-ccdB for Q136 to created R148G-Q136A double site mutation.	QA-seamless	This work
28R148G-Y138A(28Y138A)	Similar with construction of 28Q136A by used oligo YA-seamless	YA-seamless	This work
28R148G-M143A(28M143A)	Similar with construction of 28Q136A by used oligo MA-seamless	MA-seamless	This work
28R148G-Q136A-Y138A(28QYA)	Similar with construction of 28Q136A by used oligo QYA-seamless	QYA-seamless	This work
28R148G-Y138A-M143A(28YMA)	Similar with construction of 28Q136A by used oligo YMA-seamless	YMA-seamless	This work
28R148G-Q136A-Y138A-M143A (28QYMA)	Similar with construction of 28Q136A by used oligo QYMA-seamless	QYMA-seamless	This work
R148G-amp-ccdB for Q36	Amp-ccdB was amplified and inserted into p15A-tnpA-km-rzmA-R148G at site Q36 to constructed p15A-tnpA-km-rzmAR148G-amp-ccdB for Q36	Q36-ccdB-5/3	This work
R148G-amp-ccdB for Q136	Similar with construction of R148G-amp-ccdB for Q36	Q136-ccdB-5/3	This work
R148G-Q36G (Q36G)	Similar with construction of 28Q36G, but modified in R148G-amp-ccdB for Q36 plasmid.	QG-seamless	This work
R148G-Q136A (Q36A)	Similar with construction of Q36G, but seamless modification of R148G-amp-ccdB for Q136.	QA-seamless	This work
R148G-Y138A (YA)	Similar with construction of Q136A by used oligo YA-seamless	YA-seamless	This work
R148G-M143A (MA)	Similar with construction of Q136A by used oligo MA-seamless	MA-seamless	This work
R148G-Q136A-Y138A (QYA)	Similar with construction of Q136A by used oligo QYA-seamless	QYA-seamless	This work
R148G-Y138A-M143A (YMA)	Similar with construction of Q136A by used oligo YMA-seamless	YMA-seamless	This work
R148G-Q136A-Y138A-M143A (QYMA)	Similar with construction of Q136A by used oligo QYMA-seamless	QYMA-seamless	This work
Mutants	Description and construction	Primers/oligoes	Source
7029WT::p15A-tnpA-km-rzmA(7029RzmA)	p15A-tnpA-km-rzmA was electroporated into DSM7029 wild type and verified by colony PCR used primer pairs 1RM-check-5/3 2RM-check-5/3. RzmA gene cluster would expression under control of PTn5-km constitutive promoter. All other p15A-tnpA-rzmA or holA mutations would keep same procedure.	1RZM-check-5/3	This work
		2RZM-check-5/3
7029WT::p15A-tnpA-km-holA (7029HolA)	Similar with construction of RzmA by electroporated plasmid p15A-tnpA-km-holA	1HOL-check-5/3	This work
		2HOL-check-5/3
7029WT::p15A-tnpA-km-rzmACsholA(7029RCH)	Similar with construction of Rzm Aby electroporated plasmid p15A-tnpA-km-rzmACsholA	1RZM-check-5/3	This work
		2RZM-check-5/3
7029WT::p15A-tnpA-km-rzmACsNholA(7029RNH)	Similar with construction of RzmA by electroporated plasmid p15A-tnpA-km-rzmACsNholA	1RZM-check-5/3	This work
		2RZM-check-5/3
7029WT::p15A-tnpA-km-holACsrzmA(7029HCR)	Similar with construction of RzmA by electroporated plasmid p15A-tnpA-km-holACsrzmA	1HOL-check-5/3	This work
		2HOL-check-5/3
7029WT::p15A-tnpA-km-holACsNrzmA(7029HNR)	Similar with construction of RzmA by electroporated plasmid p15A-tnpA-km-holACsNrzmA	1HOL-check-5/3	This work
		2HOL-check-5/3
7029WT::p15A-tnpA-km-rzmA-R148A(7029R148A)	p15A-tnpA-km-rzmAR148A plasmid was electroporated into DSM7029 wild type and verified by colony PCR. All related point mutations would follow same procedure.	1RZM-check-5/3	This work
		2RZM-check-5/3
7029WT::p15A-tnpA-km-rzmA-R148G(7029R148G)	Similar with 7029R148A by electroporated plasmid p15A-tnpA-km-rzmA-R148G	1RZM-check-5/3	This work
		2RZM-check-5/3
7029WT::p15A-tnpA-km-rzmA-R148V(7029R148V)	Similar with 7029R148A by electroporated plasmid p15A-tnpA-km-rzmA-R148V	1RZM-check-5/3	This work
		2RZM-check-5/3
7029WT::p15A-tnpA-km-rzmA-R148L(7029R148L)	Similar with 7029R148A by electroporated plasmid p15A-tnpA-km-rzmA-R148L	1RZM-check-5/3	This work
		2RZM-check-5/3
7029WT::p15A-tnpA-km-rzmA-R148M(7029R148M)	Similar with 7029R148A by electroporated plasmid p15A-tnpA-km-rzmA-R148M	1RZM-check-5/3	This work
		2RZM-check-5/3
7029WT::p15A-tnpA-km-holA-A149R(7029A149R)	Similar with 7029R148A by electroporated plasmid p15A-tnpA-km-holA-A149R	1HOL-check-5/3	This work
		2HOL-check-5/3
7029WT::p15A-tnpA-km-holA-A149G(7029A149G)	Similar with 7029R148A by electroporated plasmid p15A-tnpA-km-holA-A149G	1HOL-check-5/3	This work
		2HOL-check-5/3
7029WT::p15A-tnpA-km-holA-A149V(7029A149V)	Similar with 7029R148A by electroporated plasmid p15A-tnpA-km-holA-A149V	1HOL-check-5/3	This work
		2HOL-check-5/3
7029WT::p15A-tnpA-km-holA-A149L(7029A149L)	Similar with 7029R148A by electroporated plasmid p15A-tnpA-km-holA-A149L	1HOL-check-5/3	This work
		2HOL-check-5/3
7029WT::p15A-tnpA-km-holA-A149M(7029A149M)	Similar with 7029R148A by electroporated plasmid p15A-tnpA-km-holA-A149M	1HOL-check-5/3	This work
		2HOL-check-5/3
7029WT::p15A-tnpA-km-rzmA-R148G-Q36G(7029Q36G)	Similar with 7029R148A by electroporated plasmid p15A-tnpA-km-rzmA-R148G-Q36G	1RZM-check-5/3	This work
		2RZM-check-5/3
7029WT::p15A-tnpA-km-rzmA-R148G-Q136A(7029Q136A)	Similar with 7029R148A by electroporated plasmid p15A-tnpA-km-rzmA-R148G-Q136A	1RZM-check-5/3	This work
		2RZM-check-5/3
7029WT::p15A-tnpA-km-rzmA-R148G-Y138A(7029Y138A)	Similar with 7029R148A by electroporated plasmid p15A-tnpA-km-rzmA-R148G-Y138A	1RZM-check-5/3	This work
		2RZM-check-5/3
7029WT::p15A-tnpA-km-rzmA-R148G-M143A(7029M143A)	Similar with 7029R148A by electroporated plasmid p15A-tnpA-km-rzmA-R148G-M143A	1RZM-check-5/3	This work
		2RZM-check-5/3
7029WT::p15A-tnpA-km-rzmA-R148G-Q136A-Y138A(7029QYA)	Similar with 7029R148A by electroporated plasmid p15A-tnpA-km-rzmA-R148G-Q136A-Y138A	1RZM-check-5/3	This work
		2RZM-check-5/3
7029WT::p15A-tnpA-km-rzmA-R148G-Y138A-M143A(7029YMA)	Similar with 7029R148A by electroporated plasmid p15A-tnpA-km-rzmA-R148G-Y138A-M143A	1RZM-check-5/3	This work
		2RZM-check-5/3
7029WT::p15A-tnpA-km-rzmA-R148G-Q136A-Y138A-M143A(7029QYMA)	Similar withs 7029R148A p15A-tnpA-km-rzmA-R148G-Q136A-Y138A-M143A	1RZM-check-5/3	This work
		2RZM-check-5/3
Redαβ7029glpCCs::genta (7029ΔGP)	Gentamicin resistant gene bore with homologous arms which was amplified from pR6K-loxM-genta by primer pair GLP-del-5/3, was replaced with glidopeptin’s Cs in Redαβ7029 used Redαβ like enzyme. The right colonies were checked by colony PCR.	GLP-del-5/3	This work
		GLPdel-check-5/3
Redαβ7029glpCCs::genta glbFCs::PTn5-km-km-apra-holACs (7029HΔGP)	HolA-Cs-km-apra cassette which was flanked by homologous arms,was gained from p15A-phiC31-apra-km-holA and was replaced with glidobactin’s Cs in 7029ΔGP. Positive colonies were tested by primer GP-check-5/3. The resulted strain 7029HΔGP would keep expression of chimeric GLB under control of promotor PTn5-km	HOL-insert-5/3	This work
		GP-check-5/3
Redαβ7029glpCCs::genta glbFCs::PTn5-km-km-apra-glpCCs (7029PΔGP)	Similar with construction of 7029HΔGP, but the replacement cassette was gained by crossing PCR of glpC-Cs which was amplified from DSM7029WT and km-apra fragment which was obtained from p15A-phiC31-apra-km-holA. Positive colonies were tested by primer GP-check-5/3	Crossing PCR:	This work
		GLP-cross-5/3
		apra-GLP-5 and apra-cross-3
		GLP-insert-5/3
		GP-check-5/3
Redαβ7029glpCCs::genta glbFCs::PTn5-km-km-apra-glbFCs (7029BΔGP)	Similar withconstruction of 7029PΔGP, but glbF-Cs was crossing amplified with km-apra fragment. Positive colonies were tested by primer GP-check-5/3.7029 BΔGP was used as the control to quantification of 7029HΔGP and 7029PΔGP	Crossing PCR:	This work
		GLB-cross-5/3
		apra-GLB-5 and apra-cross-3
		GLB-insert-5/3
		GP-check-5/3
Redαβ7029glpCCs::genta glbFCsN::PTn5-km-km-apra-rzmACs(7029RΔGP)	rzmA-Cs-km-apra cassette which was flanked by homologous arms was gained and was replaced with N-terminal of glidobactine’s Cs in 7029ΔGP. Positive colonies were tested by primer GP-check-5/3.	RZM-insert-5/3	This work
		GP-check-5/3
Redαβ7029glpCCs::genta glbFCsN::PTn5-km-km-apra-glpCCsN(7029PNΔGP)	N-terminal of glpC-Cs-km-apra cassette which was flanked by homologous arms was gained from overlapping fragment glpC-Cs-km-apra which was described in construction of 7029PΔGP and was replaced with N-terminal of glidobactine’s Cs in 7029ΔGP. Positive colonies were tested by primer GP-check-5/3.	glpN-insert-5/3	This work
		GP-check-5/3
BL21-pET28a-rzmACs (BL21RzmA)	pET28a-rzmACs was electroporated into BL21(DE3) to constructed BL21RzmA. Right colonies checked by restriction enzyme ApaLI	None	This work
BL21-pET28a-rzmACs-R148A(BL21R148A)	Similar procedure as constructed BL21RzmA by used plasmid pET28a-rzmACsR148A	None	This work
BL21-pET28a-rzmACs-R148G(BL21R148G)	Similar procedure as constructed BL21RzmAby used plasmid pET28a-rzmACsR148G	None	This work
BL21-pET28a-rzmACs-R148V(BL21R148V)	Similar procedure as constructed BL21RzmA by used plasmid pET28a-rzmACsR148V	None	This work
BL21-pET28a-rzmACsR148L(BL21R148L)	Similar procedure as constructed BL21RzmA by used plasmid pET28a-rzmACsR148L	None	This work
BL21-pET28a-rzmACsR148M(BL21R148M)	Similar procedure as constructed BL21RzmA by used plasmid pET28a-rzmACsR148M	None	This work
BL21-pET28a-holACs(BL21HolA)	Similar procedure as constructed BL21RzmA by used plasmid pET28a-holACs	None	This work
BL21-pET28a-rzmACsR148A-H140V(BL21H140V/R148A)	Similar procedure as constructed BL21RzmA by used plasmid pET28a-rzmACsR148A-H140V	None	This work
BL21-pET28a-rzmACsR148G-Q36G(BL21Q36G)	Similar procedure as constructed BL21RzmA by used plasmid pET28a-rzmACsR148G-Q36G	None	This work
BL21-pET28a-rzmACsR148G-Q136A(BL21Q136A)	Similar procedure as constructed BL21RzmA by used plasmid pET28a-rzmACsR148G-Q136A	None	This work
BL21-pET28a-rzmACsR148G-Y138A(BL21Y138A)	Similar procedure as constructed BL21RzmA by used plasmid pET28a-rzmACsR148G-Y138A	None	This work
BL21-pET28a-rzmACsR148G-M143A(BL21M143A)	Similar procedure as constructed BL21Rzm by used plasmid pET28a-rzmACsR148G-M143A	None	This work
BL21-pET28a-rzmACsR148G-Q136A-Y138A(BL21QYA)	Similar procedure as constructed BL21RzmA by used plasmid pET28a-rzmACsR148G-Q136A-Y138A	None	This work
BL21-pET28a-rzmACsR148G-Y138A-M143A(BL21YMA)	Similar procedure as constructed BL21RzmA by used plasmid pET28a-rzmACsR148G-Y138A-M143A	None	This work
BL21-pET28a-rzmACsR148G-Q136A-Y138A-M143A(BL21QYMA)	Similar procedure as constructed BL21RzmA by used plasmid pET28a-rzmACsR148G-Q136A-Y138A-M143A	None	This work
BL21-pET28a-glbFCs(BL21GLB)	pET28a-glbFCs was electroporated into BL21(DE3) to constructed BL21GLB. Right colonies checked by restriction enzyme ApaLI	None	This work
Sequences of primers used in this work
Primers	Sequence(5’à3’)	Application
15A-RZM-5	TGATGCTGTGATTGGCTTGCGTGAATTTATCCGGCGTCTGGAGAGGGATTTAATCCCATACGCGCTAACCgatcttaaggatctccaggca	Clone rzmA gene cluster into p15A vector by direct cloning.
15A-RZM-3	ACAATCGGTCAAGCAAGACAGTTAAAAAGAACAGGGCAAGCCAGTACGTCGCACAGGCGCGGCGCCATTGtaagacgtcgatatctggcga
15A-HOL-5	CAAAGTGGAAAATGCACGCATTTCTCAGCAGCCGGGAAAACCCACAAATGAATTGCACGTCAGCAGTTGGtaagacgtcgatatctggcga	Clone holA gene cluster into p15A vector by direct cloning.
15A-HOL-3	GGCAGCATCTTCATCGGCGGCGCTGTGGTGCAATGGCTGCGCGACGGGCTGGGAATCATCAAACAGGCGGgatcttaaggatctccaggca
RZM-TN-5	CTGAGGTCATTACTGGATCTATCAACAGGAGTCCAAGCGAGCTCGATATCtgcatccgatgcaagtgtgt	Added IR-oriT-tnpA-IR-km cassette for p15A-tnpA-km-rzmA and holA
RZM-TN-3	GTTTGGGCAGCGGATAATGCATACGTAGTGGACATGACGCTAGCGTCCATaatctgtacctccttaagtcagaagaactcgtcaagaag
R148-ccdB-5	GTTAAAAGTGGCGCCCGCGCAATGGATGTGGTATCAGCGCTATCACCATATCATGATGGATGGATATGGttttgtttatttttctaaatac	Constructed p15A-tnpA-km-rzmA-amp-ccdB at site R148 for counter selection
R148-ccdB-3	CACATTCCGCCGGCGTCGTTCCCTCGCATAGCGCGCTATACACGTATGCAACGCGTTGCGCGATCAGGTAtttgttcaaaaaaaagcccgctc
A149-ccdB-5	GCTGAAAGTGGCGCCCAAGCAGTGGATTTGGTATCAGCGCTATCACCATATCATGATGGATGGCTATGGTtttgtttatttttctaaatac	Constructed p15A-tnpA-km-holA-amp-ccdB at site A149 for counter selection
A149-ccdB-3	CACGCTCCGCGCACAGCGCGCTGTACACTTGCGCAACACGCTGCGCGATGAGCACtttgttcaaaaaaaagcccgctc
RA-seamless	AAGTGGCGCCCGCGCAATGGATGTGGTATCAGCGCTATCACCATATCATGATGGATGGATATGGTgctTACCTGATCGCGCAACGCGTTGCATACGTGTATAGCGCGCTATGCGAGGGAACGACGCCGGC	Seamless modification of p15A-tnpA-km-rzmA-amp-ccdB and pET28a-rzmACs for R148 to created point mutations at site R148 for rzmA.
RG-seamless	AAGTGGCGCCCGCGCAATGGATGTGGTATCAGCGCTATCACCATATCATGATGGATGGATATGGTggaTACCTGATCGCGCAACGCGTTGCATACGTGTATAGCGCGCTATGCGAGGGAACGACGCCGGC
RV-seamless	AAGTGGCGCCCGCGCAATGGATGTGGTATCAGCGCTATCACCATATCATGATGGATGGATATGGTgtaTACCTGATCGCGCAACGCGTTGCATACGTGTATAGCGCGCTATGCGAGGGAACGACGCCGGC
RL-seamless	AAGTGGCGCCCGCGCAATGGATGTGGTATCAGCGCTATCACCATATCATGATGGATGGATATGGTttaTACCTGATCGCGCAACGCGTTGCATACGTGTATAGCGCGCTATGCGAGGGAACGACGCCGGC
RM-seamless	AAGTGGCGCCCGCGCAATGGATGTGGTATCAGCGCTATCACCATATCATGATGGATGGATATGGTatgTACCTGATCGCGCAACGCGTTGCATACGTGTATAGCGCGCTATGCGAGGGAACGACGCCGGC
AR-seamless	GCTGAAAGTGGCGCCCAAGCAGTGGATTTGGTATCAGCGCTATCACCATATCATGATGGATGGCTATGGTcggGTGCTCATCGCGCAGCGTGTTGCGCAAGTGTACAGCGCGCTGTGCGCGGAGCGTG	Seamless modification of p15A-tnpA-km-holA-amp-ccdB and pET28a-holACs for A149 to created point mutations at site A149 for holA.
AG-seamless	GCTGAAAGTGGCGCCCAAGCAGTGGATTTGGTATCAGCGCTATCACCATATCATGATGGATGGCTATGGTggaGTGCTCATCGCGCAGCGTGTTGCGCAAGTGTACAGCGCGCTGTGCGCGGAGCGTG
AV-seamless	GCTGAAAGTGGCGCCCAAGCAGTGGATTTGGTATCAGCGCTATCACCATATCATGATGGATGGCTATGGTgtaGTGCTCATCGCGCAGCGTGTTGCGCAAGTGTACAGCGCGCTGTGCGCGGAGCGTG
AL-seamless	GCTGAAAGTGGCGCCCAAGCAGTGGATTTGGTATCAGCGCTATCACCATATCATGATGGATGGCTATGGTttaGTGCTCATCGCGCAGCGTGTTGCGCAAGTGTACAGCGCGCTGTGCGCGGAGCGTG
AM-seamless	GCTGAAAGTGGCGCCCAAGCAGTGGATTTGGTATCAGCGCTATCACCATATCATGATGGATGGCTATGGTatgGTGCTCATCGCGCAGCGTGTTGCGCAAGTGTACAGCGCGCTGTGCGCGGAGCGTG
AH-seamless	CGTTGTTAAAAGTGGCGCCCGCGCAATGGATGTGGTATCAGCGCTATCACgttatcatgatggatggatatggtgcgTACCTGATCGCGCAACGCGTTGCATACGTGTATAGCGCGCTATGCGAGGG	Seamless modification of pET28a-rzmACs-amp-ccdB for R148 to created double mutation H140V/R148A.
Cfull-HOL-5	ctgaggtcattactggatctatcaa	RzmA and holA full length of Cs domain swapping primers
Cfull-HOL-3	ATCAGCTGATGCGCCAGACGGTTGGCCCGCGCATTCAGCTCAGCGTAACTcagtgtttgatcttcatagaccaac
Cfull-RM-3	ATGAGCTGGTGTGCCAAGCGGTTGGCCTGCGCATTCAGTTGCGTATAGCTgagcgtttgctcctcgtaga
CN-RM-3	TTAGCGCAGTGCTTGAGCCAATATGCTTCGTCTTGTGCTCGTTGGGCGGAagctcggtattgcgcatcg	N-terminal swapping primers for rzmA and holA. 5’primer was Cfull-HOL-5
CN-HOL-3	TGGGCGCAGTGTTTGAGCCAATACGCTTCGTCCTTCTCTCGTTGGGCGGAtatctgatattgcgcatcgctc
phiC-apra-5	ATCTCTTCAAATGTAGCACCTGAAGTCAGCCCCATACGATATAAGTTGTTtgatcatatgcggattagaaaaaca	Added apra-phiC31 cassette into p15A-tnpA-
		km-rzmA and p15A-tnpA-
phiC-apra-3	TTCCGCTTCCTTTAGCAGCCCTTGCGCCCTGAGTGCTTGCGGCAGCGTGAtagtgcttggattctcaccaataa	km-holA
RZMC-28a-5	TCATCACAGCAGCGGCCTGGTGCCGCGCGGCAGCCATATGgacgctagcgtcatgtccac	Inserted rzmA-Cs into pET28a vector
RZMC-28a-3	TTGTTAGCAGCCGGATCTCAGTGGTGGTGGTGGTGGTGttagtcgagcaggtcgatgctg
HOLC-28a-5	ATCATCACAGCAGCGGCCTGGTGCCGCGCGGCAGCCATATGtctgctggcgcgatttctc	Inserted holA-Cs into pET28a vector
HOLC-28a-3	TTGTTAGCAGCCGGATCTCAGTGGTGGTGGTGGTGGTGttaatcgagcaggtctatttcac
GLB-28a-5	TCATCACAGCAGCGGCCTGGTGCCGCGCGGCAGCCATATGcaagcgaatcacaacacccc	Inserted glbF-Cs into pET28a vector
GLB-28-3	TTGTTAGCAGCCGGATCTCAGTGGTGGTGGTGGTGGTGttacgccatcaggtcgaccgct
Q36-ccdB-5	ATCCGCTGCCCAAACGGAGATTTGGCTAGCGCAGCAACTGTATCCAGACAGCCCCGTCTACAACATTGCGttaattaatttgtttatttttctaaatac	Constructed 28R148G-amp-ccdB and R148G-amp-ccdB for Q36
Q36-ccdB-3	AGACGGCTGGCTCAATCACGCCTTCAATCACCGTGTACTGCGCAATGTTGTAGACGGGGCTGTCTGGATAttaattaatttgttcaaaaaaaagcccgctc
Q136-ccdB-5	CAATCTGACGCAGGGACCGCTTTTTTGCTATGCGTTGTTAAAAGTGGCGCCCGCGCAATGGATGTGGTATttaattaatttgtttatttttctaaatac	Constructed 28R148G-amp-ccdB and R148G-amp-ccdB for Q136
Q136-ccdB-3	ATCCACCATATCCATCCATCATGATATGGTGATAGCGCTGATACCACATCCATTGCGCGGGCGCCACTTTttaattaatttgttcaaaaaaaagcccgctc
QG-seamless	CAAACGGAGATTTGGCTAGCGCAGCAACTGTATCCAGACAGCCCCGTCTACAACATTGCGgggTACACGGTGATTGAAGGCGTGATTGAGCCAGCCGTCTTTGAAGCGGCATTGCGTCAAGTC	Seamless modification of 28R148G-amp-ccdB and p15A-tnpA-km-rzmA-amp-ccdB for Q36 to created point mutation Q36G
QA-seamless	CAGGGACCGCTTTTTTGCTATGCGTTGTTAAAAGTGGCGCCCGCGCAATGGATGTGGTATgcgCGCTATCACCATATCATGATGGATGGATATGGTGGATACCTGATCGCGCAACGCGTTGCA	Seamless modification of 28R148G-amp-ccdB and p15A-tnpA-km-rzmA-amp-ccdB for Q136 to created mutations including Q136A, Y138A, M143A, QYA, YMA and QYMA
YA-seamless	ACCGCTTTTTTGCTATGCGTTGTTAAAAGTGGCGCCCGCGCAATGGATGTGGTATcagcgcgctCACCATATCATGATGGATGGATATGGTGGATACCTGATCGCGCAACGCGTTGCATACGTG
MA-seamless	CGCTTTTTTGCTATGCGTTGTTAAAAGTGGCGCCCGCGCAATGGATGTGGTATcagcgctatcaccatatcatggcgGATGGATATGGTGGATACCTGATCGCGCAACGCGTTGCATACGTGTATAGCGC
QYA-seamless	ACCGCTTTTTTGCTATGCGTTGTTAAAAGTGGCGCCCGCGCAATGGATGTGGTATgcgcgcgctCACCATATCATGATGGATGGATATGGTGGATACCTGATCGCGCAACGCGTTGCATACGTG
YMA-seamless	CGCTTTTTTGCTATGCGTTGTTAAAAGTGGCGCCCGCGCAATGGATGTGGTATcagcgcgctcaccatatcatggcgGATGGATATGGTGGATACCTGATCGCGCAACGCGTTGCATACGTGTATAGCGC
QYMA-seamless	CGCTTTTTTGCTATGCGTTGTTAAAAGTGGCGCCCGCGCAATGGATGTGGTATgcgcgcgctcaccatatcatggcgGATGGATATGGTGGATACCTGATCGCGCAACGCGTTGCATACGTGTATAGCGC
1RZM-check-5	tttatccgatcaattacgctatgtga	Colony PCR to verified the right strains which p15A-tnpA-km-rzmA and related mutations were electroporated successfully in 7029WT.
1RZM-check-3	gagcacacactgatagttgtcatc
2RZM-check-5	cggatctatcttcggttgttacg
2RZM-check-3	ctccccatctgcttcatataggtg
1HOL-check-5	ctgcgcgaaatttaatgttctaattc	Colony PCR to verified the right strains which p15A-tnpA-km-holA and related mutations were electroporated successfully in 7029WT.
1HOL-check-3	gcgtcaaggttgtctaaatgaga
2HOL-check-5	cacgccttgattcattaagttgtg
2HOL-check-3	ccaacaattaattaatgggtatggcc
GLP-del-5	GCACCGGCGCGCCGGCCTGCCGCGGTCCGCGTTCCAGCGACGTCCCTGCCAGGAGTGTTTCGTGGTTGCTgaattacattcccaaccgcg	Constructed 7029ΔGP by inserting gentamicin resisitant gene which was amplified by GLP-del-5/3 into glp-Cs in Redαβ7029.
GLP-del-3	TCGGCCCCACCCCGCGGCGGCGCAGTTCTCGCGCCAGCTGGTTGGCCCGCGCGTTCAGCTCGGCATAGCTcgaaacgacctgcaactta
GLPdel-check-5	ttgttcatcgtctgtggtgccgg	Colony PCR to tested the right strain which glp-Cs was deleted successfully
GLPdel-check-3	tgtcttgcagcatgtggcgcag
GP-check-5	tcttcaggatcgcgagcaggctc	Colony PCR to test the right strain which glb-Cs was swapped successfully including mutants 7029HΔGP, 7029PΔGP 7029BΔGP and 7029RΔGP
GP-check-3	aacaagaggatatcgatgacccatct
HOL-insert-5	CCGGGCCGACCCCCAGGCCGATCAGGTGGTGCGCCAGGCGGTTGGCGCGCTCGTTGAGCGCGGCATAGGTgagcgtttgctcctcgtagaccaac	Gained HA flanked apra-km-holACs fragment for replacing of glb-Cs in Redαβ7029
HOL-insert-3	GCGCACTGGACCGACCTGCGCCCACGCAGCGTGGCCCGCCGCGCACACGCCCAACCGGAGGCCTGAGGACtcatctcgttctccgctcatgag
GLP-insert-5	CCGGGCCGACCCCCAGGCCGATCAGGTGGTGCGCCAGGCGGTTGGCGCGCTCGTTGAGCGCGGCATAGGTcacgcgctgctcgccggcca	Gained HA flanked apra-km-glpCs fragment for replacing of glb-Cs in Redαβ7029
GLP-insert-3	GCGCACTGGACCGACCTGCGCCCACGCAGCGTGGCCCGCCGCGCACACGCCCAACCGGAGGCCTGAGGACtcatctcgttctccgctcatgagctc
GLP-cross-5	cacgcgctgctcgccggcca	Crossing PCR of glp-Cs fragment and apra-km
GLP-cross-3	AGGAGGTACAGATTgtgttcccttcccgacaagatcccacc
apra-GLP-5	GAACACAATCTGTACCTCCTtaagtcagaagaac
apra-cross-3	tcatctcgttctccgctcatgagctc
GLB-cross-5	gaggcgctcttctgacgcga	Crossing PCR of glp-Cs fragment and apra-km. apra-cross-3 was used as the 3’ primer.
GLB-cross-3	AGGAGGTACAGATTatgcaagcgaatcacaacacccc
apra-GLB-5	GTGATTCGCTTGCATaatctgtacctccttaagtcagaagaac
GLB-insert-5	CCGGGCCGACCCCCAGGCCGATCAGGTGGTGCGCCAGGCGGTTGGCGCGCTCGTTGAGCGCGGCATAGGTgaggcgctcttctgacgcga	Gained HA flanked apra-km-glbCs fragment for replacing of glb-Cs in Redαβ7029
GLB-insert-3	GCGCACTGGACCGACCTGCGCCCACGCAGCGTGGCCCGCCGCGCACACGCCCAACCGGAGGCCTGAGGACatgcaagcgaatcacaacacccc
RZM-insert-5	GCACCGGCGCGCCGGCCTGCCGCGGTCCGCGTTCCAGCGACGTCCCTGCCAGGAGTGTTTCGTGGTTGCTtcatctcgttctccgctcatgagctc	Gained HA flanked apra-km-rzmACs fragment for replacing of glb-Cs in Redαβ7029
RZM-insert-3	TCGGCCCCACCCCGCGGCGGCGCAGTTCTCGCGCCAGCTGGTTGGCCCGCGCGTTCAGCTCGGCATAGCTcagtgtttgatcttcatagaccaacg
