# Supplementary material for: Engineering and elucidation of the lipoinitiation process in nonribosomal peptide biosynthesis
Source: Nat Commun. 2021 Jan 12;12:296. doi: 10.1038/s41467-020-20548-8 (PMC7804268; doi:10.1038/s41467-020-20548-8)
Supplement: Supplementary file 7 — Source Data [file 41467_2020_20548_MOESM7_ESM.xlsx]

## Sheet: Figure 7a
mutant	C2-rzmA(relative yield)	C4-rzmA(relative yield)	C6-rzmA(relative yield)	C8-rzmA(relative yield)	C10-rzmA(relative yield)	C12-rzmA(relative yield)	C14-rzmA(relative yield)	C16-rzmA(relative yield)
R148(WT)	97.2274
R148(WT)	93.8377
R148(WT)	106.528
R148G	72.2681	6.57456	2.57396	114.942	5.0808
R148G	76.1503	7.5666	2.97074	92.0867	5.83705
R148G	90.0474	9.24752	4.00485	92.9713	4.54176
Q36G/R148G	89.5273			4.90577	5.5357	10.4436	8.88889
Q36G/R148G	99.3558			5.07906	5.22176	9.498	8.01834
Q36G/R148G	82.5367			4.79019	4.04192	6.32012	6.15299
Q136A/R148G	137.961	17.0021	2.3849	58.392	6.59618
Q136A/R148G	145.047	24.5145	3.65756	57.0027	4.26678
Q136A/R148G	155.415	27.1192	2.33911	83.1278	6.4051
Y138A/R148G	36.7019	8.4994		8.18132	76.3143	27.093	20.2527
Y138A/R148G	50.8993	12.0522		7.0019	75.04	22.8283	17.3101
Y138A/R148G	35.4999	8.66515		10.196	120.706	40.2105	27.5692
M143A/R148G	78.3419	19.4218	6.6541	152.698	19.6231
M143A/R148G	84.4287	19.8579	4.89368	173.484	21.117
M143A/R148G	81.7331	26.7943	8.61684	168.965	27.4391
Q136A/Y138A/R148G	42.8079	8.37482			26.5326	46.634	62.8335	4.19642
Q136A/Y138A/R148G	56.8869	14.8105			33.2232	64.4043	67.4655	7.21542
Q136A/Y138A/R148G	49.5002	12.1883			29.1864	49.954	64.7458	4.62613
Y138A/M143A/R148G	74.7274	7.57743		5.70589	24.5049	41.4533	54.9779	11.5572
Y138A/M143A/R148G	59.4394	6.84473		4.5244	42.2814	91.3598	102.085	19.2394
Y138A/M143A/R148G	46.9761	4.20755		2.94303	39.9269	77.0038	94.3834	16.3949
Q136A/Y138A/M143A/R148G	25.1333	4.97924			5.36249	26.2022	40.7465	6.15606
Q136A/Y138A/M143A/R148G	23.6943	4.27434			4.80249	14.7514	29.8949	7.46562
Q136A/Y138A/M143A/R148G	28.7945	8.53632			4.19929	12.5559	20.0312	5.37699

## Sheet: Figure 7b
mutant	C2-Leu-SNAC(5a, relative yield)	C4-Leu-SNAC(5b, relative yield)	C6-Leu-SNAC(5c, relative yield)	C8-Leu-SNAC(5d, relative yield)	C10-Leu-SNAC(5e, relative yield)	C12-Leu-SNAC(5f, relative yield)	C14-Leu-SNAC(5g, relative yield)	C16-Leu-SNAC(5h, relative yield)
R148(WT)	32.0346
R148(WT)	27.3486
R148(WT)	19.3056
R148G				111.909	51.6333
R148G				115.569	52.5786
R148G				102.334	56.0902
Q36G/R148G						71.2867	35.853
Q36G/R148G						75.7819	34.7497
Q36G/R148G						74.1294	34.2625
Q136A/R148G				99.8457	54.6899
Q136A/R148G				87.9248	51.5337
Q136A/R148G				118.733	51.695
Y138A/R148G					145.525	174.602	77.3711
Y138A/R148G					142.872	180.704	80.5442
Y138A/R148G					156.298	171.403	78.6044
M143A/R148G				70.8901	52.6236
M143A/R148G				63.9482	59.9512
M143A/R148G				62.4845	57.569
Q136A/Y138A/R148G					41.111	231.07	205.241
Q136A/Y138A/R148G					38.6432	249.033	212.624
Q136A/Y138A/R148G					43.6024	235.159	220.367
Y138A/M143A/R148G					61.7828	401.03	518.774	113.168
Y138A/M143A/R148G					50.0923	432.744	502.423	118.511
Y138A/M143A/R148G					44.6455	396.649	529.932	115.228
Q136A/Y138A/M143A/R148G						267.917	315.382	44.9163
Q136A/Y138A/M143A/R148G						286.386	315.4	52.6949
Q136A/Y138A/M143A/R148G						275.171	316.981	54.1956

## Sheet: Figure S1e
mutant	C2-Leu-SNAC(5a, relative yield)	C4-Leu-SNAC(5b, relative yield)	C6-Leu-SNAC(5c, relative yield)	C8-Leu-SNAC(5d, relative yield)	C10-Leu-SNAC(5e, relative yield)
R148G				361.519	118.527
R148G				370.428	138.343
R148G				377.709	97.0134
R148A				1689.9	248.069
R148A				1595.78	260.129
R148A				2019.71	298.013
R148V			394.923	164.721	66.8973
R148V			433.583	163.124	77.6408
R148V			385.719	160.865	68.331
R148L		34.0317	72.3132	29.4648
R148L		32.3147	121.55	30.5372
R148L		27.4737	166.144	42.013
R148M	14.8068	42.5764	16.2323
R148M	13.8309	39.4895	15.2536
R148M	12.0583	38.24	19.7633
R148(WT)	122.132
R148(WT)	104.266
R148(WT)	73.6025

## Sheet: Figure S5
mutant	Tm shift value
rzmA-Cs(WT)+C2-CoA	0.03
rzmA-Cs(WT)+C2-CoA	0.13
rzmA-Cs(WT)+C2-CoA	0.07
R148A+C2-CoA	0.1
R148A+C2-CoA	0.09
R148A+C2-CoA	0.15
rzmA-Cs(WT)+C8-CoA	0.45
rzmA-Cs(WT)+C8-CoA	0.36
rzmA-Cs(WT)+C8-CoA	0.54
R148A+C8-CoA	3.37
R148A+C8-CoA	2.15
R148A+C8-CoA	2.23

## Sheet: Figure S10
mutant	C2-Leu-SNAC(5a, relative yield)	C4-Leu-SNAC(5b, relative yield)	C6-Leu-SNAC(5c, relative yield)	C8-Leu-SNAC(5d, relative yield)	C10-Leu-SNAC(5e, relative yield)	C12-Leu-SNAC(5f, relative yield)	C14-Leu-SNAC(5g, relative yield)	C16-Leu-SNAC(5h, relative yield)	C18-Leu-SNAC(5i, relative yield)
R148(WT)	161.452
R148(WT)	181.444
R148(WT)	168.495
R148G	47.4266	14.1704	9.9565	106.397	39.8047	42.5068	32.5636
R148G	41.3399	13.9866	8.3249	101.599	43.9208	31.7967	26.9482
R148G	39.1164	12.8726	7.5624	92.004	36.4297	40.5326	22.4865
Q36G/R148G	56.7912	32.5884		50.0395	17.4757	235.25	120.582	30.6412
Q36G/R148G	64.9419	26.5828		48.4369	18.8833	280.164	109.241	30.0055
Q36G/R148G	46.1516	28.8386		55.9368	18.274	261.306	120.621	23.2882
Q136A/R148G	78.6387	19.8931	7.7102	97.8547	54.9449	33.1312
Q136A/R148G	57.278	18.627	6.7203	117.664	64.866	34.1119
Q136A/R148G	55.2331	14.0888	5.931	79.8945	59.1216	24.925
Y138A/R148G	34.0547	6.6839		24.7276	57.1971	109.675	106.735	72.1635
Y138A/R148G	27.1916	5.4399		24.5926	61.7354	128.662	108.014	86.1076
Y138A/R148G	33.1371	10.9815		34.6753	87.3055	159.742	129.458	89.2842
M143A/R148G	80.2681	21.4637	15.9895	193.136	173.69	62.8331	31.1371
M143A/R148G	102.189	19.6887	19.6887	242.29	204.964	67.1124	45.1259
M143A/R148G	127.445	23.0747	20.002	234.094	165.42	63.1	44.2973
Q136A/Y138A/R148G	101.993	21.2468	31.0092	166.985	433.022	327.159	294.324	69.558
Q136A/Y138A/R148G	68.005	18.3667	22.4931	161.092	376.713	262.517	229.366	65.6132
Q136A/Y138A/R148G	90.8636	14.0344	27.0886	159.303	402.785	294.829	269.984	63.6654
Y138A/M143A/R148G	35.1812	7.9006		22.621	40.887	320.423	186.937	231.707	41.2576
Y138A/M143A/R148G	23.7828	9.5631		15.2153	49.8457	312.953	258.033	212.744	38.9172
Y138A/M143A/R148G	38.3282	7.6926		18.5064	41.4774	249.265	170.318	157.345	39.0091
Q136A/Y138A/M143A/R148G	30.2342	4.7963			115.725	303.28	283.402	250.707	37.3645
Q136A/Y138A/M143A/R148G	33.9386	7.8014			138.154	413.429	363.357	365.187	61.2904
Q136A/Y138A/M143A/R148G	35.5327	4.7153			135.864	407.199	341.328	325.772	38.0128
